# Supplementary material for: Keggin Heteropolyacid Immobilized on Nanosilica as a Heterogeneous Catalyst for Sugar Dehydration in an Aqueous Medium
Source: Molecules. 2025 Oct 15;30(20):4097. doi: 10.3390/molecules30204097 (PMC12566104; doi:10.3390/molecules30204097)
Supplement: Supplementary file 1 [file molecules-30-04097-s001.zip]

Archive with 1 entries (1 files):
- molecules-3836805-supplementary.pdf
